# Supplementary material for: Promotional Effects on the Catalytic Activity of Co-Fe Alloy Supported on Graphitic Carbon for CO2 Hydrogenation
Source: Nanomaterials (Basel). 2022 Sep 16;12(18):3220. doi: 10.3390/nano12183220 (PMC9506583; doi:10.3390/nano12183220)
Supplement: Supplementary file 1 [file nanomaterials-12-03220-s001.zip]

Archive with 1 entries (1 files):
- nanomaterials-1857943-supplementary.pdf
